# Supplementary material for: Silicon Dioxide Nanoparticles Induce Innate Immune Responses and Activate Antioxidant Machinery in Wheat Against Rhizoctonia solani
Source: Plants (Basel). 2021 Dec 14;10(12):2758. doi: 10.3390/plants10122758 (PMC8708575; doi:10.3390/plants10122758)
Supplement: Supplementary file 1 [file plants-10-02758-s001.zip]

Archive with 1 entries (1 files):
- plants-1463909-supplementary.pdf
